# Supplementary material for: Addressing missing data in randomized clinical trials: A causal inference perspective
Source: PLoS One. 2020 Jul 6;15(7):e0234349. doi: 10.1371/journal.pone.0234349 (PMC7337281; doi:10.1371/journal.pone.0234349)
Supplement: S2 Data — (DO) [file pone.0234349.s004.do]

capture log close
log using "C:\Users\cpvan\Dropbox\__Ilja en Chris\3. Science\Handling Missings\PLOS ONE\_revision", replace

use "C:\Users\cpvan\Dropbox\__Ilja en Chris\3. Science\Handling Missings\PLOS ONE\_revision\PLOS_ONE.dta", clear

/* Explanation varnames:

nqid 			=  	person identifier
Opleiding 		= 	Education Level
Leeftijd		= 	Age
AQ_total_post	=	Post-score (Anxiety of Hights)
AQ_total_pre	=	Pre-score (Anxiety of Hights)
interventie		= 	Indicator variables that indicates that a persons received the intervention
miss			= 	Missing indicator
*/
 
* Uncapitalize all variable names

	foreach v of varlist _all {
		capture rename `v' `=lower("`v'")'
	}
	

* MAKE IMPORTANCE GRAPH JAMA PAPER

// random forest model
	g random = uniform()
	capture drop prf0
	randomforest miss female leeftijd random aq_total_pre interventie if interventie ~=.  , type(reg) iter(1000) seed(123) 
	predict prf0

	
// variable importance plot
 
	capture drop importance_base importid_base
	matrix importance_base = e(importance)
	svmat importance_base
	gen importid_base=""
	
	replace importid_base = "Female" in 1	
	replace importid_base = "Age" in 2
	replace importid_base = "Random" in 3
	replace importid_base = "Pre-scores" in 4
	replace importid_base = "Treatment" in 5

 
	graph hbar (mean) importance_base, over(importid_base, sort(1) label(labsize(2))) ytitle(Importance) graphregion(fcolor(white) lcolor(white) ifcolor(white) ilcolor(white))
	drop random importance

/* SIMULATIONS RANDOM FOREST LEE BOUNDS */


* Drop Missings
	
	drop if interventie==.

* Create experimental sample that is 10 times as large

	expand 10, g(sample)

* Random vars

	set seed 123
	g uniform1 = uniform()
 		
* Generate age intervals 

	sort uniform1
	g aq_total_prep = aq_total_pre + uniform1
	
	sort aq_total_prep
	g rank = _n
	
	
	g pre_score = 1 if (rank <=386)
		replace pre_score = 2 if (rank >386 & rank <= 772)
		replace pre_score = 3 if (rank > 772 & rank <= 1158)
		replace pre_score = 4 if (rank >1158 & rank <= 1544)
		replace pre_score = 5 if (rank >1544 & rank <= 1930)		

* Generate Simulated Attrition Variable

	g attrition = 0
	
	* constant difference in attrition between controls and treatment group
	
		replace attrition = 1 if uniform1 <=0.05 & interventie ==0 
		replace attrition = 1 if uniform1 <=0.15 & interventie ==1 

		tabstat uniform1, by(pre_score) s(mean)

	* Pre-Scores
		
		sort rank
		replace attrition = 1 if uniform1 <=0.0 & pre_score   ==1 & interventie ==0
		replace attrition = 1 if uniform1 <=0.1 & pre_score   ==2 & interventie ==0  
		replace attrition = 1 if uniform1 <=0.15 & pre_score  ==3 & interventie ==0  
		replace attrition = 1 if uniform1 <=0.25 & pre_score  ==4 & interventie ==0 
		replace attrition = 1 if uniform1 <=0.45 & pre_score  ==5 & interventie ==0 
		
		
		replace attrition = 1 if uniform1 <=0.10 & pre_score  ==1 & interventie 
		replace attrition = 1 if uniform1 <=0.20 & pre_score  ==2 & interventie   
		replace attrition = 1 if uniform1 <=0.40 & pre_score  ==3 & interventie   
		replace attrition = 1 if uniform1 <=0.60 & pre_score  ==4 & interventie   
		replace attrition = 1 if uniform1 <=0.80 & pre_score  ==5 & interventie 		
		

	* Gender  
 
		replace attrition = 1 if uniform1 <=0.40 & female == 0  & interventie 
		replace attrition = 1 if uniform1 <=0.25 & female == 0 & interventie ==0 
	
	* Check if we find that attrition is explained largely by age, gender and being treated.	
	
	
	reg attrition  aq_total_pre female interventie			
		

// Make Plots

	* General graph

twoway 			(lpoly attrition aq_total_pre) 												/*
			*/ ,ytitle(Atrition by Groups) 											/*
			*/ ytitle(Attrition) ylabel(#10) ylabel(0(0.1)1, nogrid) ymtick(##4, noticks)  		/*
			*/ xlabel(#10) xlabel(53(10)134, nogrid) xmtick(##4, noticks) 								/*
			*/ title("")  xtitle(Pre_score) legend(on)											/*
			*/ graphregion(fcolor(white) lcolor(white) ifcolor(white) ilcolor(white))	
	
twoway 			(lpoly attrition female) 												/*
			*/ ,ytitle(Atrition by Groups) 											/*
			*/ ytitle(Attrition) ylabel(#10) ylabel(0(0.1)1, nogrid) ymtick(##4, noticks)  		/*
			*/ xlabel(#10) xlabel(53(10)134, nogrid) xmtick(##4, noticks) 								/*
			*/ title("")  xtitle(Pre_score) legend(on)											/*
			*/ graphregion(fcolor(white) lcolor(white) ifcolor(white) ilcolor(white))	
	
		
	* Showing interaction effects
	
twoway 			(lpoly attrition aq_total_pre if female == 1 & interventie == 1) 												/*
			*/ (lpoly attrition aq_total_pre if female == 1  & interventie == 0)												/*
			*/ (lpoly attrition aq_total_pre if female == 0  & interventie == 1)												/*
			*/ (lpoly attrition aq_total_pre if female == 0  & interventie == 0)												/*			
			*/ ,ytitle(Atrition by Groups) 											/*
			*/ ytitle(Attrition) ylabel(#10) ylabel(0(0.1)1, nogrid) ymtick(##4, noticks)  		/*
			*/ xlabel(#10) xlabel(53(10)134, nogrid) xmtick(##4, noticks) 								/*
			*/ title("")  xtitle(Pre_score) legend(on)											/*
			*/ graphregion(fcolor(white) lcolor(white) ifcolor(white) ilcolor(white))	

	* Treatment plot		

	
twoway 			(lpoly attrition aq_total_pre if female == 0 & interventie == 1) 												/*
			*/ (lpoly attrition aq_total_pre if female == 0  & interventie == 0)												/*
			*/ ,ytitle(Atrition by Groups) 											/*
			*/ ytitle(Attrition) ylabel(#10) ylabel(0(0.1)1, nogrid) ymtick(##4, noticks)  		/*
			*/ xlabel(#10) xlabel(53(10)134, nogrid) xmtick(##4, noticks) 								/*
			*/ title("")  xtitle(Pre_score) legend(on)											/*
			*/ graphregion(fcolor(white) lcolor(white) ifcolor(white) ilcolor(white))		

	
// random forest model

	g random = uniform()
	recast byte attrition
	capture drop prf
	randomforest attrition female leeftijd random aq_total_pre opleiding, type(reg) iter(1000) seed(123) 
	predict prf 
	ereturn list

// variable importance plot
 
	capture drop importance importid
	matrix importance = e(importance)
	svmat importance
	gen importid=""
		replace importid = "Female" in 1	
		replace importid = "Age" in 2
		replace importid = "Random" in 3
		replace importid = "Pre-scores" in 4
		replace importid = "Education Level" in 5

 
	graph hbar (mean) importance, over(importid, sort(1) label(labsize(2))) ytitle(Importance) graphregion(fcolor(white) lcolor(white) ifcolor(white) ilcolor(white))

* INTERACTION IMPORTANCE GRAPHS FOR THE IMPORRTANT VARIABLES

	
	g pre_scoreXinterventie = interventie*aq_total_pre 
	g femaleXinterventie    = interventie*female

	capture drop prf2
	randomforest attrition random pre_scoreXinterventie femaleXinterventie, type(reg) iter(1000) seed(123) 
	predict prf2 
	
// variable importance plot
 
	capture drop importance2 importid
	matrix importance2 = e(importance)
	svmat importance2
	gen importid2=""
	
	replace importid2 = "Random" in 1	
	replace importid2 = "Pre_scores*Treatment" in 2	
	replace importid2 = "Female*Treatment" in 3
	
	graph hbar (mean) importance2, over(importid2, sort(1) label(labsize(2))) ytitle(Importance) graphregion(fcolor(white) lcolor(white) ifcolor(white) ilcolor(white))

	
* Make the tree using the important variables

	crtrees attrition aq_total_pre female,  seed(12345) detail tree generate(forest)	
	tab forest interventie
	
* Generate variables for Bounds Estimations	

	qui sum leeftijd
	g mean_lft = r(mean)
		
	
	g selection = (attrition == 0)	
	
	g female_meanage = 1 if female == 1 & leeftijd > mean_lft
		replace female_meanage = 2 if female == 1 & leeftijd <= mean_lft
		replace female_meanage = 3 if female == 0 & leeftijd > mean_lft
		replace female_meanage = 4 if female == 0 & leeftijd <= mean_lft		
		
		
* Estimations	

	* Unconditional Lee Bounds
	
	leebounds aq_total_post interventie, sel(selection) cie	
	
	* Conditional Leebounds

	leebounds aq_total_post interventie, sel(selection) tight(female) cie		
		
	* Random Forest Leebounds

	leebounds aq_total_post interventie, sel(selection) tight(forest) cie	
	

	
*  HOW DOES TIGHTENING DEPEND ON EFFECT SIZE?

/* STEPS:

1. generate true standardized effect_size (effect_true) 
2. Use the mean of this effect size to generate small, medium and large effect size 

*/

g Ypost = aq_total_post 
g Ypre  = aq_total_pre

sum Ypre if interventie==0
	gen C_sd_true = r(sd)
sum Ypre if interventie==1
	gen I_sd_true = r(sd)
 

gen sd_pooled_true = ((I_sd_true^2+C_sd_true^2)/2)^(1/2)
sum sd_pooled_true


g effect_true = aq_total_post -aq_total_pre
		replace effect_true =  effect_true/ sd_pooled_true

		
g effect_small = effect_true*( -0.2/-1.261465 )
g effect_med = effect_true*(-0.4/-1.261465 )
g effect_large = effect_true*( -0.8/-1.261465 )	
	

	* Estimations	

	* Unconditional Lee Bounds 
	
	leebounds effect_small interventie, sel(selection) cie	
	leebounds effect_med interventie, sel(selection) cie	
	leebounds effect_large interventie, sel(selection) cie		
	
	* Conditional Leebounds

	leebounds effect_small interventie, sel(selection) tight(female) cie
	leebounds effect_med interventie, sel(selection) tight(female) cie		
	leebounds effect_large interventie, sel(selection) tight(female) cie	
	
	* Random Forest Leebounds

	leebounds  effect_small interventie, sel(selection) tight(forest) cie	
	leebounds effect_med interventie, sel(selection) tight(forest) cie		
	leebounds effect_large interventie, sel(selection) tight(forest) cie	
	
log close
